# Supplementary material for: Characterization of sympatric Platanthera bifolia and Platanthera chlorantha (Orchidaceae) populations with intermediate plants
Source: PeerJ. 2018 Jan 25;6:e4256. doi: 10.7717/peerj.4256 (PMC5787349; doi:10.7717/peerj.4256)
Supplement: Supplemental Information 1 [file peerj-06-4256-s001.xlsx]

## Sheet: Foglio1
	Site	Species	Lab.lenght	Spur.length	Caud.lenght	Visc.dist
2014	Transinne	P. chlorantha all.	14.72	25.54	1.8	3.71
2014	Transinne	P. chlorantha all.	13.86	23.65	2.1	3.22
2014	Transinne	P. chlorantha all.	11.26	22.96	1.8	3.33
2014	Transinne	P. chlorantha all.	11.9	28.75	1.8	3.5
2014	Transinne	P. chlorantha all.	12.25	21.58	2	3.35
2014	Transinne	P. chlorantha all.	13.07	23.17	2.1	4.5
2014	Transinne	P. chlorantha all.	12.73	16.53	2.1	4.22
2014	Transinne	P. chlorantha all.	13.49	25.59	1.7	3.57
2014	Transinne	P. chlorantha all.	15.49	25.03	1.7	3.33
2014	Transinne	P. chlorantha all.	12.89	24.51	1.8	4.4
2014	Transinne	P. chlorantha all.	12.21	23.94	1.7	3.92
2014	Transinne	P. chlorantha all.	15.66	24.24	2	4.13
2014	Transinne	P. chlorantha all.	13.75	27.86	1.8	4.33
2014	Transinne	P. chlorantha all.	10.38	26.09	1.7	3.65
2014	Transinne	P. chlorantha all.	14.11	24.96	1.9	3.8
2014	Transinne	P. chlorantha all.	11.04	28.78	1.7	3.76
2014	Transinne	P. chlorantha all.	12.14	24.5	2	4.73
2014	Transinne	P. chlorantha all.	13.23	24.29	1.8	4.03
2014	Transinne	P. chlorantha all.	10.52	24.53	1.6	3.16
2014	Transinne	P. chlorantha all.	13.14	24.84	1.7	4.54
2013	Transinne	P. chlorantha all.	16	25.7	1.7	3.3
2013	Transinne	P. chlorantha all.	16.5	30.9	2.1	3.7
2013	Transinne	P. chlorantha all.	15.2	24.8	1.6	4.4
2013	Transinne	P. chlorantha all.	11.5	26.3	1.7	2.7
2013	Transinne	P. chlorantha all.	14.8	28	1.5	3.6
2013	Transinne	P. chlorantha all.	11	27	1.7	3.6
2013	Transinne	P. chlorantha all.	14.8	27.5	1.8	3.9
2013	Transinne	P. chlorantha all.	14.7	24.2	1.7	3.6
2013	Transinne	P. chlorantha all.	16.3	29.1	1.6	4.5
2013	Transinne	P. chlorantha all.	13.1	24	1.9	3.8
2013	Transinne	P. chlorantha all.	14.5	29.2	1.6	4.5
2013	Transinne	P. chlorantha all.	16.1	26.8	1.9	4.6
2013	Transinne	P. chlorantha all.	17.4	23.7	1.7	4.2
2013	Transinne	P. chlorantha all.	12.7	29.5	1.8	3.6
2013	Transinne	P. chlorantha all.	15.4	27.4	1.9	4.1
2013	Transinne	P. chlorantha all.	12.7	25.2	1.6	3.9
2013	Transinne	P. chlorantha all.	13.3	29.1	2.2	4.5
2013	Transinne	P. chlorantha all.	15.4	28.2	1.8	3.8
2013	Transinne	P. chlorantha all.	13.3	20.4	1.6	4.3
2013	Transinne	P. chlorantha all.	16.6	29	1.5	4.3
2013	Transinne	P. chlorantha all.	15.1	27	1.7	3.9
2014	Navaugle	P.bifolia all.	11.37	22.78	0.2	0.5
2014	Navaugle	P.bifolia all.	7.81	17.7	0.15	0.34
2014	Navaugle	P.bifolia all.	9.92	21.37	0.15	0.58
2014	Navaugle	P.bifolia all.	9.17	21.13	0.15	0.29
2014	Navaugle	P.bifolia all.	7.99	19.62	0.15	0.34
2013	Navaugle	P.bifolia all.	13	25.8	0.2	0.2
2013	Navaugle	P.bifolia all.	10.9	19.5	0.2	0.3
2013	Navaugle	P.bifolia all.	8.9	20.8	0.1	0.2
2013	Navaugle	P.bifolia all.	8.2	22.3	0.2	0.2
2013	Navaugle	P.bifolia all.	11.3	22.3	0.3	0.2
2013	Navaugle	P.bifolia all.	9	19.7	0.1	0.1
2013	Navaugle	P.bifolia all.	11.1	24.3	0.3	0.2
2013	Navaugle	P.bifolia all.	10.7	20.8	0.2	0.1
2013	Navaugle	P.bifolia all.	10.6	16.3	0.2	0.2
2013	Navaugle	P.bifolia all.	9.4	16	0.3	0.2
2013	Navaugle	P.bifolia all.	8	18.7	0.1	0.1
2013	Navaugle	P.bifolia all.	8.1	20.7	0.3	0.3
2013	Navaugle	P.bifolia all.	7.1	21.5	0.3	0.3
2013	Navaugle	P.bifolia all.	9.3	21.8	0.3	0.3
2013	Navaugle	P.bifolia all.	9.1	22.2	0.2	0.2
2013	Navaugle	P.bifolia all.	9.5	22.2	0.2	0.2
2013	Navaugle	P.bifolia all.	8.7	19.3	0.3	0.3
2013	Navaugle	P.bifolia all.	10.4	18	0.3	0.2
2013	Navaugle	P.bifolia all.	10.2	19.9	0.3	0.2
2013	Navaugle	P.bifolia all.	11.8	24.9	0.1	0.2
2013	Navaugle	P.bifolia all.	10.5	21.6	0.3	0.2
