# Supplementary material for: Characterization of sympatric Platanthera bifolia and Platanthera chlorantha (Orchidaceae) populations with intermediate plants
Source: PeerJ. 2018 Jan 25;6:e4256. doi: 10.7717/peerj.4256 (PMC5787349; doi:10.7717/peerj.4256)
Supplement: Supplemental Information 4 [file peerj-06-4256-s004.xlsx]

## Sheet: botton
	ATAnedCGG															AGGfamACT					ACGfamCCAA
	63.56	68.48	72.15	77.22	78.57	99.89	105.77	110.4	112.54	118.65	121.89	122.75	150.11	152.48	169.2	80.24	83.54	90.53	103.66	148.67	61.55	70.52	75.1	76.9	80.02	86.83	102.32	108.62	117.45	120.86	145.75	151.83	164.42	166.74	176.2	195.02	207.37	239.05	241.75	242.64	245	252.63	255.83	259.54	265.47	268.72	276.76	290.62	291.35
Bif_allo	1	1	1	0	0	0	0	0	1	1	1	1	1	1	1	0	0	1	1	0	0	0	0	0	0	0	0	0	1	0	0	1	0	0	0	0	0	0	0	0	0	0	1	1	1	1	0	0	0
Bif_allo	1	1	1	0	0	0	0	0	1	1	0	1	0	0	1	0	1	1	1	1	0	1	0	1	1	0	0	0	1	1	0	1	1	0	0	0	0	0	1	0	0	0	1	1	1	1	0	1	1
Bif_allo	1	1	1	0	0	0	0	0	1	0	1	0	0	0	1	1	1	1	1	1	0	0	1	1	1	0	1	0	1	0	0	1	0	0	0	0	0	0	0	0	0	0	1	1	1	0	0	0	1
Bif_allo	0	0	1	0	0	0	0	0	1	0	1	1	0	0	0	1	0	1	1	1	0	0	1	0	1	0	0	0	1	0	0	1	0	0	0	0	0	1	0	0	0	0	1	1	1	1	0	0	1
Bif_allo	1	1	1	0	0	0	1	0	1	1	1	1	0	0	1	1	1	1	1	0	0	0	0	1	1	0	0	0	1	1	0	1	1	0	1	0	0	1	0	0	0	0	1	1	1	0	0	0	0
Bif_allo	1	1	1	0	1	1	0	0	1	0	1	1	0	0	1	0	1	1	1	0	0	0	0	0	1	0	0	1	1	1	1	1	1	0	1	0	1	1	0	0	0	0	1	1	1	0	0	0	0
Bif_allo	1	0	1	0	0	0	0	0	1	1	1	1	0	1	0	1	0	1	1	0	0	1	0	0	1	0	0	0	1	0	1	1	0	0	0	0	0	0	1	0	0	0	1	1	1	1	0	0	1
Bif_allo	1	1	1	0	1	1	0	0	1	0	1	1	0	0	1	1	1	1	1	1	1	0	1	0	1	0	1	0	0	0	0	1	0	0	0	0	0	0	0	0	0	0	0	0	1	0	0	0	0
Bif_allo	0	1	1	0	1	1	0	0	1	0	1	0	0	0	0	1	1	0	1	0	0	1	1	1	1	0	0	0	1	1	1	1	0	0	1	0	0	0	0	0	0	0	0	0	1	1	0	0	0
Bif_allo	0	1	1	0	1	1	0	0	1	1	1	1	0	1	1	0	1	1	0	1	0	1	1	1	1	0	0	0	1	1	1	1	0	0	1	0	0	0	0	0	1	0	1	1	1	1	1	1	0
Bif_allo	1	1	1	0	1	0	1	0	1	1	1	1	1	1	1	1	1	1	1	0	0	1	1	0	0	0	0	0	0	1	0	1	0	0	0	0	0	1	1	0	0	1	1	1	1	1	0	1	1
Bif_allo	1	1	1	0	1	1	1	0	1	0	1	1	0	1	1	1	1	1	1	1	1	0	1	0	1	0	1	0	0	1	1	1	0	0	0	0	0	0	0	0	0	0	1	0	0	0	0	0	1
Bif_allo	1	1	1	0	1	1	1	0	1	0	1	1	0	0	0	0	1	1	1	0	0	0	1	0	1	0	0	1	1	1	1	1	0	0	0	0	0	0	0	0	0	0	1	0	0	0	0	0	1
Bif_allo	1	1	1	0	0	0	1	0	1	0	1	1	0	1	1	1	1	1	1	0	1	1	1	0	1	0	0	0	0	0	1	1	0	0	0	1	1	0	0	0	0	0	1	1	1	0	1	0	1
Chl_allo	1	0	0	0	0	0	0	1	1	0	1	1	0	0	1	1	0	1	0	0	1	0	1	0	0	0	0	0	0	0	0	1	0	0	1	1	0	0	0	0	0	0	1	1	1	0	1	0	1
Chl_allo	1	1	0	1	0	0	1	1	1	0	1	1	1	1	0	1	1	1	1	0	1	1	1	1	1	0	0	0	1	1	1	1	0	1	1	1	1	1	0	0	0	0	1	0	0	0	0	0	0
Chl_allo	1	1	1	0	0	0	0	0	0	0	1	1	0	1	0	1	1	1	1	0	1	1	1	1	0	0	0	0	0	1	0	1	0	0	0	0	0	0	0	0	0	0	1	1	1	0	0	0	1
Chl_allo	1	0	0	0	0	0	0	1	0	0	1	1	0	1	1	0	1	1	1	0	1	1	1	1	1	0	0	0	0	0	0	1	0	0	0	0	0	0	0	0	0	0	1	1	1	0	0	0	1
Chl_allo	1	1	0	0	0	0	1	1	1	0	1	1	0	1	1	1	1	1	1	0	1	1	1	0	1	0	0	0	0	0	1	1	0	0	0	0	0	0	0	0	0	0	1	1	1	1	1	0	0
Chl_allo	1	0	0	1	1	0	1	0	1	1	1	1	0	1	1	1	0	1	0	0	1	1	1	1	1	0	0	0	0	0	0	1	0	0	0	0	0	0	0	0	0	0	1	1	1	0	0	0	0
Chl_allo	1	1	0	1	0	0	0	1	0	0	1	1	0	1	1	1	1	1	0	0	1	1	1	1	1	0	0	0	0	1	0	1	0	0	0	0	0	1	0	0	0	0	0	1	1	1	0	0	0
Chl_allo	1	1	0	1	0	0	0	0	0	0	1	1	0	1	1	0	1	0	0	1	1	1	1	1	0	0	0	0	0	0	0	1	1	0	0	1	0	0	1	1	0	1	1	1	1	0	1	0	1
Chl_allo	1	0	0	0	0	0	0	0	1	0	1	1	0	1	1	1	1	1	1	0	1	1	1	1	0	0	0	0	0	1	0	1	1	0	0	1	0	0	1	1	0	1	1	1	1	0	0	0	1
Chl_allo	1	1	0	1	0	0	0	1	0	0	1	1	0	0	1	1	1	1	1	1	0	1	1	1	1	0	0	0	0	0	0	1	0	0	0	0	1	0	0	1	0	0	1	1	1	0	0	0	1
Chl_allo	1	0	0	1	0	0	1	1	1	0	1	1	0	1	1	1	1	1	1	0	1	1	1	0	1	0	0	0	0	0	1	1	1	0	0	0	1	0	0	1	0	0	1	1	1	0	0	0	0
Chl_allo	1	1	1	0	0	0	0	0	0	1	1	1	0	1	1	1	1	1	0	0	1	1	1	1	1	0	0	1	0	0	0	1	0	0	0	0	0	0	0	1	0	0	1	1	1	0	0	0	0
Chl_allo	1	1	0	0	0	0	0	1	0	1	1	1	0	1	1	1	1	1	1	1	1	1	1	1	1	0	0	0	0	0	0	1	0	0	0	1	1	1	0	0	0	0	1	0	1	0	0	0	0
Chl_allo	1	1	1	0	1	1	0	0	1	0	1	1	0	1	0	1	1	1	1	0	1	0	1	1	0	0	0	0	0	0	0	1	0	0	0	1	0	0	0	0	0	0	1	1	1	0	0	0	1
Chl_allo	0	0	1	1	0	0	0	0	1	0	1	1	0	0	1	0	1	1	0	0	1	1	1	0	1	0	0	0	0	0	0	1	0	0	0	1	0	1	0	0	0	0	1	1	1	0	0	0	1
Chl_allo	1	0	1	0	0	0	1	0	1	1	1	1	0	1	1	1	1	1	1	0	0	0	0	1	1	0	0	0	1	1	0	1	0	0	1	0	0	0	1	0	0	0	1	0	1	1	1	1	1
Bif_botton	0	1	1	0	0	0	1	1	1	0	1	1	0	0	1	1	1	1	1	0	0	0	0	1	1	0	0	0	1	0	0	1	1	0	1	0	0	0	1	0	0	0	1	0	1	0	0	0	0
Bif_botton	0	1	1	0	1	0	0	0	1	0	1	1	0	0	1	1	1	1	1	0	0	1	1	1	1	0	0	0	1	0	0	1	0	0	0	0	0	0	0	0	0	1	1	0	0	0	0	0	0
Bif_botton	1	1	1	0	1	0	1	1	1	0	1	1	0	0	1	1	1	1	1	0	0	1	1	1	1	0	0	0	1	1	0	1	0	0	0	0	0	0	0	0	0	1	1	0	0	0	0	0	1
Bif_botton	0	0	1	0	0	0	1	0	1	0	1	1	0	0	0	1	1	1	1	0	0	0	0	1	1	0	0	0	1	0	1	1	0	0	1	0	0	1	0	0	0	0	1	0	1	0	1	0	0
Bif_botton	0	1	1	0	0	0	0	0	1	0	1	1	0	1	0	1	1	1	1	0	0	0	0	1	1	0	0	0	1	1	1	1	0	0	1	0	0	1	0	0	0	0	1	0	1	0	1	1	1
Bif_botton	0	1	1	0	0	0	0	1	1	0	1	0	0	0	1	1	1	1	1	0	0	0	0	1	1	0	0	0	1	1	1	1	0	0	1	0	0	0	0	0	0	0	1	0	1	0	1	1	0
Bif_botton	1	1	1	0	1	0	1	1	1	0	1	1	0	0	1	0	1	0	1	0	0	0	0	1	1	0	0	0	1	1	1	1	0	0	0	0	0	0	0	0	0	0	1	1	1	0	1	1	1
Bif_botton	1	1	1	0	0	0	1	1	1	0	1	0	0	1	1	1	1	1	1	0	0	0	0	1	1	0	0	0	1	1	0	1	1	0	0	0	0	0	0	0	0	1	1	1	1	0	0	0	0
Bif_botton	0	1	1	0	0	0	1	1	1	0	1	1	0	0	1	1	1	1	1	0	1	0	1	0	0	0	1	1	1	0	0	1	0	0	0	0	0	0	0	0	0	0	0	0	0	0	0	0	0
Bif_botton	1	1	1	0	1	0	0	1	1	0	1	1	0	1	1	1	1	1	1	1	1	0	1	1	1	0	1	1	1	0	0	1	0	0	0	0	0	0	0	0	0	0	0	0	0	0	0	0	0
Bif_botton	0	1	1	0	0	0	0	0	1	1	1	1	0	0	1	0	1	1	1	1	0	0	0	1	1	0	0	0	0	1	0	1	0	0	1	0	0	1	0	0	0	0	0	1	1	0	0	1	1
Bif_botton	1	1	1	0	0	0	1	1	1	1	1	1	0	0	1	0	1	1	1	0	1	0	0	1	1	0	0	0	1	1	0	0	1	0	1	0	0	0	0	0	0	0	1	0	1	0	0	1	1
Bif_botton	0	1	1	0	0	0	1	0	1	0	1	1	0	0	1	1	1	1	1	0	1	0	0	1	1	0	0	1	1	1	1	1	1	0	1	0	0	0	0	0	0	0	1	0	1	0	0	1	0
Bif_botton	0	0	1	0	1	0	0	1	1	0	1	1	0	0	1	1	1	1	1	0	0	0	0	1	1	0	0	0	1	0	0	1	0	0	0	0	0	0	0	0	0	0	1	0	1	0	0	0	0
Int_botton	1	1	1	0	0	0	1	1	1	1	1	1	1	1	1	1	1	1	1	1	0	0	0	1	1	0	0	0	1	1	1	1	0	0	1	0	0	0	0	0	0	1	1	0	0	0	0	1	0
Int_botton	0	1	1	0	0	0	1	1	1	1	1	1	0	0	1	1	1	1	1	1	0	0	0	1	1	0	0	0	1	0	1	1	0	0	0	0	0	0	0	0	0	0	1	0	1	1	1	1	1
Int_botton	0	1	1	0	1	0	1	0	1	0	1	1	0	0	1	0	1	0	1	1	0	0	0	1	1	0	0	1	1	1	0	1	0	0	0	0	0	0	0	0	0	0	1	0	0	0	0	0	0
Int_botton	0	1	1	0	0	0	0	0	1	1	1	1	0	0	1	1	1	0	0	0	0	0	0	1	1	0	0	0	1	0	1	1	1	0	1	0	0	0	0	0	0	1	1	0	1	1	1	1	1
Int_botton	1	1	1	0	1	0	1	1	1	1	0	0	1	1	1	0	1	1	1	1	0	0	0	1	1	0	0	0	1	0	0	1	0	0	0	0	0	1	0	0	0	0	1	0	1	0	1	0	1
Int_botton	0	1	1	0	1	0	0	0	1	1	1	1	0	0	1	1	1	1	1	1	0	1	0	1	1	0	0	0	1	0	1	1	0	0	0	0	0	0	0	0	0	0	0	0	1	0	0	0	0
Int_botton	1	1	1	0	0	0	0	1	0	0	1	1	0	0	0	1	1	1	1	0	0	1	0	1	1	0	0	0	1	0	0	1	0	0	0	0	0	0	0	0	0	1	1	0	1	1	0	0	0
Int_botton	0	0	1	0	0	0	0	0	1	0	1	0	0	0	0	1	1	1	1	1	0	0	0	1	1	1	1	0	1	0	1	1	0	0	1	0	0	0	0	0	1	0	1	0	1	0	0	0	1
Int_botton	1	1	1	0	0	0	1	1	1	0	1	1	0	1	0	1	1	1	1	0	0	0	0	1	1	0	0	0	1	1	0	0	0	0	0	0	0	0	0	0	0	0	1	1	1	0	0	1	0
Int_botton	1	1	1	0	1	0	0	1	1	1	1	1	0	1	1	1	1	1	1	0	0	0	0	1	1	0	0	1	1	1	1	1	0	0	0	0	0	0	0	0	0	0	1	0	1	0	0	0	0
Int_botton	0	1	1	0	0	1	1	1	1	1	1	1	1	1	1	1	0	1	1	0	0	0	0	1	1	0	0	0	1	1	0	1	1	0	0	0	0	0	0	0	0	1	1	1	1	1	1	0	1
Int_botton	1	1	1	0	0	0	1	1	1	1	1	1	0	0	1	1	1	1	1	1	0	0	0	1	1	0	0	0	1	0	1	1	0	0	1	0	0	0	0	0	0	0	1	0	1	0	1	0	1
Int_botton	0	1	1	0	0	0	0	0	1	0	1	1	0	0	1	1	1	1	1	0	0	0	0	1	1	0	0	0	1	0	0	0	0	0	0	0	0	0	0	0	0	1	0	1	1	0	0	0	1
Int_botton	1	1	1	1	0	0	1	1	0	0	1	1	0	1	0	1	1	1	0	1	0	0	0	1	1	1	1	0	0	0	0	1	0	0	0	0	0	1	0	0	0	1	1	1	1	0	0	0	0
Int_botton	0	1	1	0	0	0	0	0	1	1	1	1	0	0	1	1	1	1	1	1	0	0	0	1	1	0	0	0	0	0	0	1	0	0	1	0	0	0	0	0	0	0	1	1	1	1	1	0	1
Int_botton	0	1	1	0	0	0	1	1	1	1	1	0	0	1	1	0	1	0	1	1	1	0	0	1	1	0	0	0	0	0	0	1	0	0	1	0	0	1	0	0	0	0	1	1	0	0	0	0	1
Int_botton	1	1	1	0	0	0	0	1	0	1	0	0	0	0	0	0	1	0	1	0	0	0	0	1	1	0	0	0	0	1	0	1	0	0	0	0	0	0	0	0	0	0	1	0	1	0	1	0	1
Int_botton	0	0	1	0	0	0	0	0	0	0	0	0	0	0	1	0	1	1	1	1	0	0	0	1	1	0	0	0	1	1	0	1	0	0	0	0	0	0	0	0	0	0	1	0	1	0	1	1	0
Chl_botton	1	1	0	1	0	0	1	0	0	0	1	1	0	0	1	1	1	1	1	0	1	0	1	1	1	0	1	0	1	0	0	0	0	0	0	0	0	0	0	0	0	0	0	1	1	0	0	0	1
Chl_botton	1	1	0	1	0	0	1	0	0	0	1	1	0	0	1	1	1	1	1	0	1	0	0	1	1	0	0	1	0	1	0	1	0	0	0	0	0	0	0	0	0	0	0	1	0	0	0	0	1
Chl_botton	1	1	0	1	0	0	1	0	1	0	1	1	0	1	1	1	1	0	1	0	1	0	1	1	1	0	0	1	0	1	1	0	0	0	0	0	0	0	0	0	0	0	0	1	1	0	0	0	0
Chl_botton	1	1	1	1	0	1	0	0	0	0	1	1	0	0	0	1	1	1	1	0	1	1	0	1	1	0	0	1	1	0	0	1	0	0	0	0	0	0	0	0	0	0	0	1	1	0	0	0	1
Chl_botton	1	1	0	1	0	1	1	1	0	0	1	1	0	1	1	1	1	1	1	0	1	1	0	1	1	0	1	0	0	0	0	1	0	0	0	0	0	0	0	0	0	0	0	1	1	0	0	0	1
Chl_botton	1	1	1	1	0	0	1	0	1	0	1	1	0	1	0	1	1	1	1	1	1	1	1	1	0	0	0	0	0	0	0	1	0	1	0	0	0	0	0	0	0	0	0	0	1	0	0	0	0
Chl_botton	1	1	0	1	0	0	0	1	1	0	1	1	0	1	1	1	1	1	1	0	1	0	1	0	0	0	0	1	0	0	0	1	0	0	0	0	0	0	0	0	0	0	0	1	1	0	0	0	0
Chl_botton	1	0	0	0	0	0	0	0	0	0	1	1	0	0	0	1	1	1	1	0	1	0	1	1	0	0	0	1	0	1	0	1	0	0	0	0	0	0	0	0	0	0	0	1	1	0	0	0	0
Chl_botton	1	1	1	1	0	0	1	0	0	0	1	1	0	1	0	1	1	1	1	0	1	1	1	1	1	0	0	0	0	0	0	1	1	1	0	0	0	0	0	0	0	0	0	1	1	0	0	0	1
Chl_botton	1	1	0	0	0	0	0	1	0	0	1	1	0	1	1	1	1	1	1	0	1	0	0	1	1	0	0	1	0	0	0	0	0	0	0	0	0	0	0	0	0	0	0	1	1	0	1	1	0
Chl_botton	1	1	1	1	0	1	1	0	1	0	1	1	0	0	1	1	1	0	1	0	0	1	1	0	0	0	0	1	0	0	0	0	0	0	0	0	0	0	0	1	0	0	1	1	0	0	0	1	0
Chl_botton	1	0	1	0	0	0	0	1	0	0	1	1	0	1	1	1	1	0	1	0	0	0	0	1	1	0	0	0	0	0	1	0	0	0	0	0	0	0	0	1	0	0	1	1	0	0	0	1	0
Chl_botton	1	0	0	0	0	0	0	1	1	1	1	1	1	0	1	1	1	1	1	0	0	1	0	1	1	0	0	0	0	0	0	1	0	0	0	0	0	0	0	0	1	0	0	1	1	1	0	0	1
Chl_botton	1	0	0	1	0	1	0	1	1	0	1	1	1	1	1	1	1	1	1	1	0	0	1	0	0	0	0	0	0	0	0	0	0	0	0	0	0	0	0	0	1	0	0	1	1	0	1	1	0
[truncated: 38 more columns]

## Sheet: bois_niau
	ATAnedCGG																																AGGfamACT									ACGnedACTG
	63.56	67.52	68.48	70.85	72.15	77.22	78.57	82.89	98.47	99.89	100.96	105.77	106.95	107.94	110.4	112.54	121.89	122.75	128.13	129.87	131.04	133.03	148.82	150.11	152.48	158.69	160.21	161.8	169.2	174.23	178.28	225.51	64.66	76.72	77.36	80.24	90.53	106.7	107.66	153.49	155	71.12	73.12	94.23	77,98/78,12	97,95-98	100.3	132.34	153.3
Bif_allo	1	0	1	0	1	0	0	0	0	0	0	1	1	0	0	1	1	1	0	0	0	1	0	1	0	0	1	0	1	0	0	1	1	1	1	1	1	1	1	0	1	1	0	0	1	0	0	0	1
Bif_allo	1	0	1	0	1	0	1	0	0	1	0	1	0	0	0	1	1	1	0	0	0	0	0	0	0	0	1	0	1	0	0	1	1	1	1	0	1	1	0	0	1	1	0	0	1	0	0	0	1
Bif_allo	1	0	1	0	1	1	0	0	0	0	1	1	1	0	0	1	1	1	0	1	1	0	1	1	1	0	1	0	1	0	1	1	1	1	1	1	1	1	1	0	1	1	0	1	1	1	1	0	1
Bif_allo	1	0	1	0	1	0	1	0	0	1	0	1	1	1	0	1	1	1	0	1	1	1	1	1	1	0	1	0	1	0	1	1	1	1	1	1	1	1	1	1	1	1	0	1	0	1	1	0	1
Bif_allo	0	0	1	0	1	0	1	1	0	1	0	0	0	0	0	1	0	0	0	0	0	0	0	0	0	0	0	0	1	0	0	0	0	0	1	0	1	1	0	0	0	1	0	0	1	0	0	0	0
Bif_allo	0	0	1	0	1	0	1	0	0	1	0	0	0	1	0	1	1	1	0	0	0	0	0	0	0	0	1	0	1	0	0	0	1	1	1	0	1	1	0	0	1	1	0	0	0	0	0	0	0
Bif_allo	1	0	1	0	1	0	1	0	0	0	0	1	1	1	0	1	1	1	0	1	0	0	1	1	1	1	1	0	1	0	0	1	1	1	1	1	1	0	0	0	1	1	0	1	0	1	1	0	1
Bif_allo	1	0	1	0	1	0	1	0	0	1	0	1	1	0	0	1	1	1	0	0	0	0	1	1	1	0	1	0	1	0	1	1	1	1	1	1	1	1	1	0	1	1	0	1	0	0	0	0	1
Bif_allo	1	0	1	0	1	0	1	0	0	1	0	0	0	1	0	1	1	1	0	0	0	0	0	0	0	0	0	0	1	0	0	0	1	1	1	0	1	1	1	0	1	1	1	0	0	0	0	0	1
Bif_allo	1	0	1	0	1	0	0	0	0	0	0	0	1	1	0	1	1	1	0	0	0	1	0	0	0	0	0	0	1	0	0	1	1	1	1	1	1	1	1	0	1	1	0	0	0	0	0	0	1
Bif_allo	1	0	1	0	1	0	0	0	0	0	0	0	0	0	0	1	1	1	0	0	0	0	0	0	0	0	1	0	1	0	0	1	1	1	1	0	1	1	1	0	1	1	0	0	0	0	0	0	1
Bif_allo	1	0	1	0	1	0	1	0	0	1	0	1	1	0	0	1	1	1	0	1	0	1	1	1	1	0	1	0	1	0	1	1	1	1	1	0	1	1	1	0	1	1	0	1	0	1	0	0	1
Bif_allo	1	0	1	0	1	0	1	0	0	1	0	1	1	0	0	1	1	1	0	1	0	1	1	1	1	1	1	0	1	0	1	1	1	1	1	1	1	1	1	0	1	1	0	1	0	1	0	0	1
Bif_allo	0	0	1	0	1	1	1	0	0	1	0	1	1	0	0	0	1	1	0	1	0	1	0	0	0	1	1	0	1	0	0	1	1	1	1	1	1	1	0	0	1	1	0	1	1	0	0	0	1
Bif_allo	1	0	0	0	1	0	1	0	0	0	0	1	1	0	0	1	1	1	0	0	0	0	0	1	1	1	1	0	1	0	0	1	1	1	1	1	1	1	0	0	1	1	0	0	1	0	0	0	1
Bif_allo	1	0	1	0	1	0	1	0	0	1	0	1	1	0	0	1	1	1	0	1	0	0	1	1	1	1	1	0	1	0	0	1	1	1	1	1	1	1	0	0	1	1	0	0	1	0	0	0	1
Bif_allo	1	0	1	0	1	0	1	0	0	0	0	1	1	1	1	1	1	1	0	0	0	0	0	1	1	1	1	1	1	0	0	1	1	1	1	0	1	1	0	0	1	1	0	1	0	0	0	0	1
Chl_allo	1	0	1	1	0	1	0	0	0	0	0	0	1	1	0	0	1	1	0	0	0	0	1	0	1	1	1	0	1	0	1	1	0	1	1	0	1	1	1	1	1	1	0	1	1	0	0	1	1
Chl_allo	1	0	1	1	0	1	0	1	0	0	1	1	1	1	1	0	1	1	0	1	0	0	1	1	1	1	1	0	1	0	1	1	0	1	1	1	1	1	1	1	0	1	0	1	0	0	1	0	1
Chl_allo	1	0	0	1	0	1	0	1	0	0	1	1	1	1	1	1	1	1	0	0	0	0	1	0	1	1	1	0	1	0	1	0	0	1	1	1	1	1	1	0	1	1	1	1	0	0	0	0	1
Chl_allo	1	0	1	1	0	0	0	1	0	0	1	0	1	1	0	0	1	1	0	0	0	0	0	0	1	1	1	0	1	0	1	1	0	1	1	1	1	1	1	1	1	1	0	1	0	0	0	0	1
Chl_allo	1	0	1	1	0	1	0	1	0	0	1	1	1	0	1	0	1	1	1	1	0	0	1	1	0	0	0	0	1	0	1	0	0	1	1	1	1	1	1	1	1	1	1	1	0	1	1	1	1
Chl_allo	1	0	0	1	0	1	0	0	0	0	1	1	1	0	0	0	0	1	0	1	1	0	0	1	1	1	0	0	0	1	0	0	0	1	1	1	1	1	1	1	1	1	1	1	0	0	1	1	1
Chl_allo	1	0	1	1	0	0	1	1	0	0	1	0	1	0	0	1	0	1	0	0	0	0	1	0	1	1	1	0	0	0	0	0	0	1	1	1	1	1	1	1	1	1	0	1	0	0	0	0	1
Chl_allo	1	1	1	1	0	0	0	1	0	0	1	0	1	1	1	1	1	1	0	1	0	0	1	1	1	1	1	0	1	0	1	0	0	1	1	1	1	1	1	0	1	1	0	1	0	0	0	1	1
Chl_allo	0	0	0	1	0	1	0	1	0	0	1	0	1	1	0	1	0	1	0	0	0	0	0	0	0	0	1	0	1	0	1	0	0	1	1	0	1	1	1	1	1	1	0	1	0	0	0	0	1
Chl_allo	1	1	0	1	0	0	0	1	0	0	1	1	1	1	0	1	1	1	0	1	0	0	1	1	1	0	1	0	1	0	1	1	0	1	1	1	1	1	1	0	1	1	0	0	0	0	1	0	1
Chl_allo	1	0	1	1	0	0	0	1	0	0	1	1	1	1	0	1	1	1	0	0	0	0	1	1	1	1	1	0	1	1	1	1	0	1	1	1	1	1	1	1	1	1	0	1	0	0	0	0	1
Chl_allo	1	0	1	1	0	1	0	1	0	1	1	1	1	1	1	0	0	1	0	0	0	0	0	0	0	1	1	0	1	0	1	0	0	1	1	1	1	1	1	1	1	1	1	1	1	0	0	0	1
Chl_allo	1	1	1	1	0	1	1	1	0	1	1	1	1	1	1	1	1	1	0	1	0	0	1	1	1	1	1	1	1	0	1	0	1	1	1	1	1	1	1	0	1	1	0	1	0	0	1	0	1
Chl_allo	1	0	1	1	0	0	0	0	0	0	1	1	1	1	1	1	0	1	0	0	0	0	0	1	1	1	0	0	1	0	1	0	0	1	1	0	1	1	1	1	1	1	0	0	0	0	0	0	1
Chl_allo	1	1	1	1	0	0	0	0	0	0	0	1	1	1	1	1	0	1	0	0	0	0	0	0	0	1	0	0	1	1	1	0	1	1	1	1	1	1	1	1	1	1	0	1	0	0	0	0	1
Chl_allo	1	1	1	1	0	1	1	0	0	0	0	1	1	1	1	1	0	1	0	0	0	0	0	0	0	1	0	0	1	1	0	0	0	1	1	1	1	1	1	1	1	1	0	1	0	0	1	0	1
Bif_bois	1	0	1	0	1	0	0	0	0	1	0	1	1	0	0	1	1	1	0	0	0	1	0	0	0	0	1	0	1	0	0	0	1	1	1	1	1	0	0	0	1	1	0	1	0	1	0	0	1
Bif_bois	1	0	1	0	1	0	0	0	0	0	0	1	1	1	0	1	1	1	0	0	0	1	0	0	0	0	1	0	1	0	0	0	1	1	1	0	1	0	1	0	1	1	0	1	0	0	0	0	1
Bif_bois	1	0	1	0	1	0	0	0	0	0	0	1	1	0	0	1	1	1	0	1	0	1	1	1	1	1	1	0	1	0	0	0	0	1	1	1	1	0	1	0	1	1	0	1	0	0	0	0	1
Bif_bois	1	0	1	0	1	0	0	0	0	0	0	1	1	1	1	1	1	1	0	1	0	1	1	1	0	0	1	1	1	0	0	1	0	1	0	1	1	1	0	0	1	0	1	1	0	0	0	0	0
Bif_bois	1	0	1	0	1	0	0	0	0	0	0	1	1	0	0	1	1	1	0	0	0	1	1	1	0	1	1	0	1	0	0	0	0	1	1	1	1	1	1	0	1	1	0	1	0	1	1	0	1
Bif_bois	1	1	0	0	1	0	0	0	0	0	0	1	1	1	0	1	1	1	0	0	0	1	0	0	0	0	1	0	1	0	0	0	1	1	0	1	0	1	0	0	1	1	0	1	0	0	0	0	1
Bif_bois	1	0	0	0	1	0	0	0	0	0	0	1	1	0	1	1	1	1	0	1	0	1	1	1	1	1	1	0	1	0	0	1	1	1	1	1	1	0	0	0	1	1	0	1	0	0	0	0	1
Bif_bois	1	0	1	0	1	0	0	0	0	0	0	1	1	1	1	1	1	1	0	1	0	1	1	1	1	0	1	0	1	0	1	1	1	1	1	0	1	0	1	0	1	1	0	1	0	1	0	0	1
Bif_bois	1	0	1	0	1	0	0	0	0	0	0	1	1	0	1	1	0	1	0	1	0	1	0	0	0	0	0	0	1	0	0	0	1	1	1	1	1	1	0	0	1	1	0	1	0	0	0	0	1
Bif_bois	1	0	1	0	1	0	0	0	0	0	0	1	1	1	0	1	1	1	0	1	0	1	0	0	0	0	0	0	1	0	0	0	1	1	1	1	1	1	0	0	1	1	0	1	0	0	0	0	1
Bif_bois	1	0	1	0	1	0	0	0	0	0	0	1	1	1	1	1	1	1	0	1	0	0	1	1	0	0	1	0	1	0	0	1	1	1	0	1	1	0	1	0	1	1	0	0	0	0	0	0	1
Bif_bois	1	0	1	0	1	0	0	0	0	0	0	1	1	0	1	1	1	1	0	1	1	1	1	1	0	0	1	0	1	0	1	0	1	1	1	1	1	1	0	0	1	1	0	1	0	1	0	0	1
Bif_bois	1	0	1	0	1	0	0	0	0	0	0	0	1	0	0	1	1	1	0	0	0	0	0	0	0	0	0	0	0	0	0	0	1	1	1	1	1	1	0	0	1	1	0	1	1	0	0	0	1
Bif_bois	1	0	1	0	1	0	0	0	0	0	0	1	1	0	0	1	1	0	0	0	0	0	0	0	0	0	0	0	0	0	0	0	1	1	1	1	1	1	0	0	1	1	0	1	0	0	0	0	1
Bif_bois	0	0	1	0	1	0	0	0	0	0	0	1	1	1	1	1	1	1	0	0	0	1	1	1	0	0	1	0	1	0	1	1	1	1	1	1	1	1	0	0	1	1	0	1	0	1	1	0	1
Bif_bois	1	0	0	0	1	0	0	0	0	0	0	1	1	0	1	1	1	1	0	1	0	1	1	1	1	0	1	0	1	0	1	1	1	1	1	1	1	0	0	1	0	1	0	0	0	0	0	0	1
Int_bois	0	0	1	0	1	0	0	0	0	0	0	0	1	1	1	1	1	1	0	0	0	1	0	0	0	0	1	0	1	0	0	0	0	1	1	1	1	0	1	0	1	1	0	0	1	0	0	0	1
Int_bois	0	0	1	0	1	0	0	0	0	0	0	1	1	1	1	1	1	1	0	0	0	0	0	0	0	0	1	0	1	0	1	1	1	1	1	1	1	0	1	0	1	1	0	0	0	1	0	0	1
Int_bois	0	0	1	0	1	0	0	0	0	0	0	1	1	0	1	1	1	1	0	1	1	1	1	0	0	0	1	0	1	0	1	1	1	1	1	1	1	0	1	0	1	1	1	1	0	0	0	0	1
Int_bois	1	0	1	0	1	0	0	0	0	0	0	0	0	1	0	1	1	1	0	0	0	1	0	0	0	0	1	0	1	0	1	1	1	1	1	1	1	0	1	0	1	1	0	1	0	0	0	0	1
Int_bois	0	0	1	0	1	0	0	0	0	0	0	1	1	0	1	1	1	1	0	0	0	0	0	0	0	0	1	0	1	0	1	1	1	1	0	1	0	0	1	0	1	1	0	1	0	0	0	0	1
Int_bois	1	0	1	0	1	0	0	0	0	0	0	0	0	0	0	1	1	1	0	0	0	1	0	0	0	0	1	0	1	0	1	1	1	1	1	1	0	0	1	0	1	1	0	1	0	0	0	0	0
Int_bois	1	0	1	0	1	0	0	0	0	0	0	1	1	0	0	1	1	1	0	1	1	1	0	0	0	0	1	0	1	0	0	1	0	1	1	1	1	0	1	0	0	1	0	1	0	0	0	0	1
Int_bois	1	0	1	0	1	0	0	0	0	0	0	1	1	1	1	1	1	1	0	1	0	1	1	1	0	0	1	0	1	0	1	1	0	1	1	1	1	1	1	0	1	1	0	1	0	0	0	0	1
Int_bois	1	0	1	0	1	0	0	0	0	0	1	1	1	0	0	1	1	1	0	1	0	1	0	1	0	0	1	0	1	0	1	1	1	1	1	1	1	0	1	0	1	1	0	1	0	0	0	0	1
Int_bois	1	0	1	0	1	0	0	0	0	0	0	1	1	0	1	1	1	1	0	1	0	1	1	1	1	0	1	0	1	0	1	1	1	1	1	1	1	1	1	0	1	1	0	1	0	1	0	0	1
Int_bois	0	0	1	0	1	0	0	0	0	0	0	1	1	1	0	1	1	1	0	1	0	1	0	0	0	0	1	0	1	0	0	1	0	1	1	0	1	0	1	0	1	1	0	0	0	1	0	0	1
Int_bois	0	0	1	0	1	0	0	0	0	0	0	0	0	1	1	1	1	0	0	0	0	1	0	0	0	0	0	0	1	0	0	1	1	1	1	1	1	1	0	0	1	1	0	0	0	0	0	0	1
Int_bois	0	0	1	0	1	0	0	0	0	0	1	1	1	1	1	1	1	1	0	1	0	1	1	1	1	0	1	1	1	0	1	1	1	1	1	1	0	1	1	0	1	1	0	1	0	1	0	0	1
Int_bois	1	0	1	0	1	0	0	0	0	0	0	0	0	0	0	1	1	1	1	0	1	1	1	1	0	0	1	0	1	0	1	1	1	1	1	1	1	1	0	0	1	1	0	1	1	0	0	0	1
Int_bois	0	0	0	0	1	0	0	0	0	0	0	1	0	1	1	1	1	1	0	0	1	0	0	0	0	0	1	0	1	0	1	0	0	1	1	1	1	1	1	0	1	1	0	0	0	0	0	0	1
Int_bois	0	0	1	0	1	0	0	0	0	0	0	1	1	0	0	1	1	1	0	1	0	1	1	0	0	0	1	1	1	0	0	1	1	1	1	1	0	1	1	0	1	1	0	1	0	1	0	0	1
Int_bois	1	0	1	0	1	0	0	0	0	0	1	1	1	0	1	1	1	1	0	1	0	1	1	1	0	1	1	0	1	0	1	1	0	1	1	1	1	0	0	0	1	1	0	1	0	0	0	0	1
Chl_bois	1	0	1	1	0	1	0	0	0	0	0	0	0	0	1	1	1	1	0	1	0	0	0	1	1	1	0	1	1	0	1	1	1	1	1	1	1	1	1	1	1	1	0	1	0	1	0	0	1
Chl_bois	1	0	1	1	0	1	0	1	0	1	1	0	0	0	1	0	1	1	0	1	1	0	0	1	1	1	0	0	1	1	1	0	0	1	1	1	1	1	1	0	1	1	0	1	0	1	0	0	1
Chl_bois	1	0	1	1	0	1	0	1	0	1	1	0	0	1	1	0	1	1	0	1	0	0	0	0	0	0	1	0	0	0	0	0	1	1	1	1	0	1	0	0	1	0	0	0	0	0	0	0	1
Chl_bois	1	0	1	1	0	1	0	0	0	0	1	0	0	1	1	0	1	1	1	0	1	0	0	1	1	1	0	0	1	1	1	1	0	1	1	1	1	1	1	0	1	1	0	1	0	0	0	0	1
Chl_bois	1	0	1	1	0	0	0	1	1	1	1	0	0	1	1	0	1	1	0	1	0	0	0	0	0	1	0	0	0	0	0	0	0	0	1	1	1	1	1	0	1	1	0	1	0	0	0	0	1
Chl_bois	1	0	1	1	0	1	0	1	1	1	1	1	0	0	0	0	1	1	0	0	1	0	0	1	1	1	0	0	1	0	1	0	0	0	1	1	1	1	1	0	1	1	0	1	0	0	0	0	1
Chl_bois	1	0	1	1	0	1	0	1	1	1	1	1	0	0	1	0	1	1	1	1	0	0	0	1	1	1	0	1	1	0	1	0	1	1	1	1	1	1	1	1	1	1	0	1	0	0	0	1	1
Chl_bois	1	0	1	1	0	1	0	1	0	0	1	0	0	0	0	0	1	1	0	0	0	0	0	1	1	1	0	0	1	0	1	0	0	1	1	1	1	1	0	0	1	1	0	1	0	0	0	0	1
Chl_bois	1	0	1	0	0	1	0	1	1	1	1	1	0	1	1	0	1	1	1	1	1	0	0	1	1	1	1	1	1	0	1	0	1	1	1	1	1	1	0	0	1	1	0	1	1	1	0	0	1
Chl_bois	1	0	1	1	1	1	0	0	0	0	0	0	0	0	0	1	1	1	0	0	0	0	0	0	0	1	1	0	1	0	0	0	0	1	1	1	1	1	1	1	1	1	0	1	0	1	0	0	1
[truncated: 51 more columns]
